# Supplementary material for: Fundamental Movement/Motor Skills as an Important Component of Physical Literacy and Bridge to Physical Activity: A Scoping Review
Source: Children (Basel). 2025 Oct 17;12(10):1406. doi: 10.3390/children12101406 (PMC12564026; doi:10.3390/children12101406)
Supplement: Supplementary file 1 [file children-12-01406-s001.zip]

Archive with 1 entries (1 files):
- children-3904636-supplementary.pdf
